# Supplementary material for: Using Stereolithographic Printing to Manufacture Monolithic Microfluidic Devices with an Extremely High Aspect Ratio
Source: Polymers (Basel). 2021 Oct 29;13(21):3750. doi: 10.3390/polym13213750 (PMC8587111; doi:10.3390/polym13213750)
Supplement: Supplementary file 1 [file polymers-13-03750-s001.zip]

Archive with 1 entries (1 files):
- polymers-1412856-supplementary.pdf
